# Supplementary material for: Long term effectiveness of inactivated vaccine BBIBP-CorV (Vero Cells) against COVID-19 associated severe and critical hospitalization in Morocco
Source: PLoS One. 2022 Dec 7;17(12):e0278546. doi: 10.1371/journal.pone.0278546 (PMC9728886; doi:10.1371/journal.pone.0278546)
Supplement: S2 Annexe — (XLSX) [file pone.0278546.s002.xlsx]

## Sheet: sino
id	sexe	age	pcr_test_calender_day	D1sino_calender_day	D2sino_calender_day	vaccin_D1_receipt	vaccin_D2_receipt	pcr_test_result	geographic_location	percentage_rt-PCR+test
1	2	33	219			0	0	0	7	22.5
2	2	54	62			0	0	0	4	5.6
3	2	30	206			0	0	0	7	16.58
4	2	38	118			0	0	0	7	5.74
5	2	56	233			0	0	0	7	22.23
6	2	44	249			0	0	0	7	14.69
7	2	22	44			0	0	0	4	4.4
8	2	35	100			0	0	0	4	6.3
9	2	56	239			0	0	0	4	18.46
10	2	23	257			0	0	0	4	10.5
11	2	57	242			0	0	0	6	18.03
12	2	35	55			0	0	0	6	4.5
13	2	61	173			0	0	0	6	3.48
14	2	37	235			0	0	0	6	19.31
15	2	35	236			0	0	0	6	18.89
16	2	19	232			0	0	0	6	20.13
17	2	38	261			0	0	0	6	10.54
18	2	38	175			0	0	0	7	3.9
19	2	33	205			0	0	0	7	19.7
20	2	42	246			0	0	0	7	13.11
21	2	19	261			0	0	0	7	10.54
22	2	69	164			0	0	0	2	3.86
23	2	45	88			0	0	0	2	2.3
24	2	62	278			0	0	0	2	4.81
26	2	80	247			0	0	0	2	13
27	2	66	42			0	0	0	2	4.5
28	2	36	192			0	0	0	6	7.85
29	2	38	200			0	0	0	6	14.27
30	2	46	251			0	0	0	6	12.85
31	2	45	242			0	0	0	6	18.03
32	2	53	241			0	0	0	7	15.22
33	2	43	196			0	0	0	7	10.92
34	2	30	45			0	0	0	2	4.3
35	2	43	187			0	0	0	2	6.05
36	2	32	131			0	0	0	2	3.04
37	2	29	212			0	0	0	2	23.32
38	2	48	52			0	0	0	2	2.6
39	2	45	93			0	0	0	2	4
40	2	42	251			0	0	0	2	12.85
41	2	38	284			0	0	0	2	3.45
42	2	29	178			0	0	0	2	3.9
43	2	46	67			0	0	0	6	2.4
44	2	41	280			0	0	0	6	5.08
46	2	39	215			0	0	0	6	21.53
47	2	37	170			0	0	0	6	3.33
48	2	56	47			0	0	0	4	5.3
49	2	71	48			0	0	0	2	5.3
50	2	30	255			0	0	0	2	9.8
51	2	81	258			0	0	0	2	10.55
52	2	39	179			0	0	0	2	4.3
53	2	39	222			0	0	0	2	21.5
54	2	30	212			0	0	0	2	23.32
55	2	36	219			0	0	0	2	22.5
56	2	53	75			0	0	0	2	4.9
57	2	19	242			0	0	0	2	18.03
58	2	39	260			0	0	0	2	10.81
59	2	37	229			0	0	0	2	20.81
60	2	69	83			0	0	0	2	4.4
61	2	40	55			0	0	0	2	4.5
62	2	70	49			0	0	0	2	4.5
63	2	38	168			0	0	0	2	3.38
64	2	37	112			0	0	0	2	6.84
65	2	79	59			0	0	0	7	2.8
66	2	19	207			0	0	0	7	15
67	2	52	42			0	0	0	7	4.5
68	2	29	79			0	0	0	4	3.8
69	2	46	110			0	0	0	4	8.5
70	2	27	184			0	0	0	4	4.67
71	2	33	117			0	0	0	4	5.9
72	2	64	110			0	0	0	4	8.5
73	2	28	180			0	0	0	4	4.67
75	2	30	145			0	0	0	2	3.5
76	2	87	170			0	0	0	2	3.33
77	2	30	241			0	0	0	2	15.22
78	2	44	250			0	0	0	2	11.62
79	2	48	214			0	0	0	2	23.2
80	2	70	74			0	0	0	2	4.5
81	2	67	284			0	0	0	2	3.45
82	2	61	57			0	0	0	2	4.2
84	2	59	175			0	0	0	2	3.9
85	2	32	210			0	0	0	2	20.47
86	2	48	95			0	0	0	3	3.3
87	2	31	94			0	0	0	3	4.9
88	2	42	209			0	0	0	6	21.89
89	2	43	235			0	0	0	6	19.31
90	2	18	216			0	0	0	6	22.1
91	2	29	189			0	0	0	7	7.25
92	2	28	55			0	0	0	7	4.5
93	2	32	78			0	0	0	7	4.3
95	2	39	175			0	0	0	7	3.9
96	2	26	63			0	0	0	7	3
97	2	82	84			0	0	0	7	4.4
98	2	59	247			0	0	0	7	13
100	2	35	161			0	0	0	4	4.1
102	2	38	78			0	0	0	6	4.3
103	2	47	210			0	0	0	6	20.47
104	2	55	226			0	0	0	6	22.64
105	2	32	229			0	0	0	3	20.81
106	2	34	166			0	0	0	3	3.9
107	2	24	76			0	0	0	3	4.7
108	2	31	250			0	0	0	4	11.62
109	2	21	227			0	0	0	4	21.64
110	2	70	279			0	0	0	4	5.44
111	2	70	75			0	0	0	2	4.9
112	2	27	238			0	0	0	6	19.42
113	2	29	119			0	0	0	4	4.7
114	2	44	254			0	0	0	2	12.05
115	2	38	291			0	0	0	2	2.69
116	2	82	213			0	0	0	2	21
117	2	31	137			0	0	0	2	1.9
118	2	47	172			0	0	0	2	1.52
119	2	74	97			0	0	0	2	4.8
120	2	35	228			0	0	0	7	22.59
121	2	61	250			0	0	0	7	11.62
122	2	44	278			0	0	0	12	4.81
123	2	55	201			0	0	0	12	14.1
124	2	27	95			0	0	0	12	3.3
125	2	21	226			0	0	0	12	22.64
126	2	25	200			0	0	0	12	14.27
127	2	68	113			0	0	0	6	6.62
128	2	32	218			0	0	0	4	23.45
130	2	38	259			0	0	0	7	10.55
131	2	26	217			0	0	0	7	25
132	2	19	237			0	0	0	7	19.27
133	2	27	82			0	0	0	3	5.8
134	2	68	167			0	0	0	3	3.4
136	2	40	200			0	0	0	6	14.27
137	2	35	268			0	0	0	6	7.7
138	2	42	123			0	0	0	7	3.83
139	2	43	223			0	0	0	3	25.11
141	2	46	190			0	0	0	4	5.9
142	2	19	190			0	0	0	4	5.9
143	2	34	237			0	0	0	4	19.27
144	2	37	213			0	0	0	6	21
145	2	30	50			0	0	0	8	4.5
146	2	41	84			0	0	0	8	4.4
147	2	42	254			0	0	0	8	12.05
148	2	44	117			0	0	0	2	5.9
149	2	50	238			0	0	0	2	19.42
150	2	19	253			0	0	0	2	10.64
151	2	34	256			0	0	0	2	9.2
152	2	33	263			0	0	0	2	7.19
153	2	39	240			0	0	0	2	17.58
154	2	34	70			0	0	0	12	3.8
155	2	26	196			0	0	0	12	10.92
156	2	27	281			0	0	0	12	5.52
157	2	30	180			0	0	0	12	4.67
158	2	24	281			0	0	0	12	5.52
161	2	23	48			0	0	0	12	5.3
162	2	22	193			0	0	0	12	11.38
163	2	19	208			0	0	0	12	18.21
164	2	21	194			0	0	0	12	8.86
165	2	75	55			0	0	0	12	4.5
166	2	27	281			0	0	0	12	5.52
167	2	56	188			0	0	0	12	6.1
168	2	48	281			0	0	0	12	5.52
169	2	26	63			0	0	0	2	3
170	2	41	249			0	0	0	2	14.69
171	2	45	42			0	0	0	2	4.5
172	2	42	64			0	0	0	4	3.4
173	2	38	259			0	0	0	4	10.55
174	2	58	51			0	0	0	4	4.4
175	2	57	230			0	0	0	4	20.91
176	2	50	160			0	0	0	8	3.9
177	2	22	187			0	0	0	8	6.05
178	2	43	210			0	0	0	8	20.47
179	2	34	253			0	0	0	8	10.64
180	2	21	51			0	0	0	8	4.4
182	2	46	174			0	0	0	8	4.18
183	2	43	231			0	0	0	4	21.44
185	2	60	160			0	0	0	4	3.9
187	2	41	181			0	0	0	2	4.73
188	2	49	269			0	0	0	2	5
189	2	35	225			0	0	0	2	20.07
190	2	32	78			0	0	0	2	4.3
191	2	59	224			0	0	0	4	21.05
192	2	43	70			0	0	0	8	3.8
194	2	24	205			0	0	0	8	19.7
195	2	45	221			0	0	0	8	26.75
196	2	61	51			0	0	0	8	4.4
197	2	47	247			0	0	0	8	13
198	2	34	194			0	0	0	8	8.86
199	2	31	53			0	0	0	8	2.2
200	2	25	175			0	0	0	8	3.9
201	2	24	223			0	0	0	8	25.11
202	2	33	51			0	0	0	8	4.4
203	2	53	190			0	0	0	8	5.9
204	2	50	77			0	0	0	8	4.7
205	2	47	230			0	0	0	8	20.91
206	2	41	64			0	0	0	8	3.4
207	2	18	244			0	0	0	8	15.6
208	2	35	214			0	0	0	8	23.2
209	2	41	179			0	0	0	8	4.3
210	2	58	261			0	0	0	8	10.54
211	2	68	99			0	0	0	8	4.7
212	2	34	165			0	0	0	8	2.43
213	2	38	138			0	0	0	8	3.71
214	2	31	80			0	0	0	8	3.9
215	2	56	252			0	0	0	4	13.02
216	2	51	89			0	0	0	4	5.6
217	2	35	84			0	0	0	4	4.4
218	2	37	253			0	0	0	2	10.64
219	2	38	212			0	0	0	2	23.32
220	2	33	254			0	0	0	2	12.05
221	2	46	203			0	0	0	2	19.32
222	2	37	242			0	0	0	2	18.03
223	2	44	203			0	0	0	2	19.32
224	2	39	241			0	0	0	2	15.22
226	2	38	85			0	0	0	2	4.2
227	2	34	78			0	0	0	2	4.3
228	2	64	267			0	0	0	2	8.4
229	2	68	210			0	0	0	2	20.47
231	2	54	288			0	0	0	3	3.2
232	2	44	74			0	0	0	12	4.5
233	2	25	281			0	0	0	12	5.52
234	2	33	224			0	0	0	12	21.05
235	2	25	281			0	0	0	12	5.52
236	2	35	208			0	0	0	12	18.21
237	2	56	234			0	0	0	12	18.17
238	2	30	212			0	0	0	12	23.32
239	2	28	58			0	0	0	8	3.5
241	2	74	218			0	0	0	2	23.45
242	2	23	227			0	0	0	2	21.64
243	2	51	242			0	0	0	2	18.03
244	2	33	282			0	0	0	2	3.5
245	2	36	238			0	0	0	2	19.42
246	2	20	218			0	0	0	2	23.45
247	2	45	179			0	0	0	2	4.3
248	2	23	65			0	0	0	2	3.4
249	2	40	147			0	0	0	2	3.51
251	2	44	243			0	0	0	8	13.6
253	2	30	239			0	0	0	6	18.46
254	2	30	252			0	0	0	6	13.02
255	2	43	234			0	0	0	7	18.17
256	2	39	210			0	0	0	7	20.47
257	2	24	241			0	0	0	7	15.22
258	2	31	48			0	0	0	7	5.3
259	2	21	187			0	0	0	7	6.05
260	2	43	273			0	0	0	7	6.36
261	2	66	96			0	0	0	8	5.8
262	2	42	82			0	0	0	8	5.8
263	2	24	86			0	0	0	8	3.9
264	2	41	145			0	0	0	8	3.5
265	2	33	179			0	0	0	8	4.3
266	2	51	100			0	0	0	8	6.3
267	2	52	98			0	0	0	8	4.6
268	2	49	77			0	0	0	8	4.7
269	2	71	173			0	0	0	8	3.48
270	2	45	256			0	0	0	8	9.2
271	2	23	60			0	0	0	8	2.3
272	2	49	58			0	0	0	8	3.5
273	2	57	226			0	0	0	8	22.64
274	2	37	180			0	0	0	4	4.67
275	2	45	57			0	0	0	8	4.2
276	2	19	242			0	0	0	8	18.03
277	2	29	60			0	0	0	8	2.3
278	2	46	221			0	0	0	8	26.75
280	2	42	86			0	0	0	6	3.9
282	2	45	250			0	0	0	4	11.62
283	2	32	245			0	0	0	6	15.4
284	2	30	65			0	0	0	6	3.4
285	2	39	239			0	0	0	6	18.46
286	2	42	234			0	0	0	7	18.17
287	2	45	128			0	0	0	8	3.3
288	2	35	244			0	0	0	8	15.6
289	2	62	49			0	0	0	8	4.5
290	2	31	219			0	0	0	8	22.5
291	2	68	202			0	0	0	8	15.22
292	2	37	56			0	0	0	8	3.7
293	2	37	265			0	0	0	8	8.67
294	2	27	47			0	0	0	7	5.3
296	2	29	231			0	0	0	7	21.44
297	2	62	125			0	0	0	7	4.13
298	2	50	291			0	0	0	7	2.69
299	2	25	204			0	0	0	7	16.88
300	2	23	184			0	0	0	7	4.67
301	2	23	50			0	0	0	7	4.5
302	2	70	185			0	0	0	7	4.83
303	2	55	60			0	0	0	7	2.3
304	2	45	248			0	0	0	7	13
305	2	25	197			0	0	0	7	16.59
306	2	21	205			0	0	0	7	19.7
307	2	41	46			0	0	0	6	2.8
308	2	29	252			0	0	0	6	13.02
309	2	58	104			0	0	0	8	7.3
310	2	28	63			0	0	0	8	3
312	2	47	228			0	0	0	6	22.59
313	2	42	189			0	0	0	7	7.25
314	2	40	260			0	0	0	7	10.81
315	2	37	245			0	0	0	7	15.4
316	2	39	233			0	0	0	7	22.23
317	2	53	205			0	0	0	8	19.7
318	2	42	182			0	0	0	8	4.35
319	2	50	182			0	0	0	8	4.35
320	2	51	222			0	0	0	8	21.5
321	2	39	173			0	0	0	8	3.48
322	2	39	72			0	0	0	8	#NULL!
323	2	54	57			0	0	0	8	4.2
324	2	37	78			0	0	0	8	4.3
326	2	48	82			0	0	0	8	5.8
327	2	29	245			0	0	0	7	15.4
328	2	55	60			0	0	0	7	2.3
329	2	47	212			0	0	0	7	23.32
330	2	34	290			0	0	0	7	3
331	2	25	256			0	0	0	7	9.2
332	2	31	69			0	0	0	7	4.1
335	2	29	82			0	0	0	6	5.8
336	2	55	211			0	0	0	6	20.56
337	2	56	232			0	0	0	6	20.13
338	2	57	249			0	0	0	7	14.69
339	2	23	183			0	0	0	7	4.64
340	2	23	240			0	0	0	7	17.58
341	2	18	234			0	0	0	7	18.17
342	2	48	234			0	0	0	7	18.17
343	2	62	182			0	0	0	7	4.35
344	2	48	219			0	0	0	7	22.5
345	2	25	211			0	0	0	7	20.56
346	2	23	211			0	0	0	7	20.56
347	2	58	245			0	0	0	7	15.4
348	2	54	78			0	0	0	6	4.3
349	2	23	245			0	0	0	6	15.4
350	2	26	196			0	0	0	4	10.92
351	2	39	165			0	0	0	4	2.43
352	2	38	212			0	0	0	4	23.32
353	2	30	43			0	0	0	8	4.4
354	2	57	195			0	0	0	8	9.59
355	2	31	252			0	0	0	8	13.02
356	2	46	227			0	0	0	8	21.64
357	2	19	148			0	0	0	8	3.32
358	2	52	252			0	0	0	8	13.02
359	2	21	117			0	0	0	8	5.9
360	2	35	261			0	0	0	8	10.54
361	2	47	247			0	0	0	8	13
362	2	51	98			0	0	0	4	4.6
363	2	21	232			0	0	0	4	20.13
364	2	51	230			0	0	0	4	20.91
365	2	27	261			0	0	0	4	10.54
366	2	51	258			0	0	0	4	10.55
367	2	28	62			0	0	0	4	5.6
368	2	39	288			0	0	0	7	3.2
369	2	64	210			0	0	0	7	20.47
370	2	30	173			0	0	0	7	3.48
371	2	33	183			0	0	0	7	4.64
372	2	28	116			0	0	0	7	2.7
373	2	45	210			0	0	0	7	20.47
374	2	28	78			0	0	0	7	4.3
375	2	90	177			0	0	0	7	3.71
376	2	25	50			0	0	0	7	4.5
378	2	40	234			0	0	0	7	18.17
379	2	27	257			0	0	0	7	10.5
380	2	27	286			0	0	0	7	4.29
381	2	40	184			0	0	0	4	4.67
382	2	34	120			0	0	0	4	4.3
383	2	81	247			0	0	0	6	13
384	2	49	153			0	0	0	2	4.42
385	2	77	195			0	0	0	2	9.59
386	2	44	55			0	0	0	2	4.5
387	2	33	93			0	0	0	2	4
388	2	44	80			0	0	0	2	3.9
389	2	47	252			0	0	0	8	13.02
391	2	57	180			0	0	0	8	4.67
392	2	41	63			0	0	0	8	3
393	2	27	255			0	0	0	8	9.8
394	2	29	214			0	0	0	8	23.2
395	2	34	263			0	0	0	3	7.19
396	2	28	236			0	0	0	3	18.89
397	2	29	192			0	0	0	8	7.85
398	2	49	164			0	0	0	8	3.86
399	2	46	192			0	0	0	8	7.85
400	2	31	283			0	0	0	8	3.7
401	2	39	189			0	0	0	8	7.25
403	2	54	237			0	0	0	6	19.27
404	2	55	256			0	0	0	6	9.2
405	2	60	197			0	0	0	7	16.59
406	2	38	247			0	0	0	7	13
407	2	35	244			0	0	0	7	15.6
408	2	45	222			0	0	0	7	21.5
409	2	38	253			0	0	0	7	10.64
411	2	48	155			0	0	0	7	3.5
412	2	24	47			0	0	0	7	5.3
413	2	32	63			0	0	0	7	3
414	2	76	263			0	0	0	7	7.19
415	2	54	67			0	0	0	6	2.4
416	2	54	242			0	0	0	6	18.03
417	2	36	236			0	0	0	7	18.89
418	2	53	199			0	0	0	7	11.82
419	2	40	267			0	0	0	7	8.4
421	2	45	225			0	0	0	7	20.07
422	2	43	99			0	0	0	7	4.7
423	2	56	169			0	0	0	7	3.43
424	2	39	70			0	0	0	8	3.8
425	2	39	203			0	0	0	7	19.32
427	2	58	234			0	0	0	7	18.17
428	2	20	267			0	0	0	7	8.4
429	2	38	251			0	0	0	7	12.85
430	2	20	228			0	0	0	7	22.59
432	2	44	219			0	0	0	7	22.5
433	2	55	265			0	0	0	6	8.67
434	2	59	254			0	0	0	6	12.05
435	2	38	179			0	0	0	6	4.3
436	2	38	49			0	0	0	6	4.5
437	2	19	227			0	0	0	4	21.64
438	2	53	208			0	0	0	4	18.21
439	2	85	192			0	0	0	4	7.85
440	2	25	204			0	0	0	6	16.88
441	2	24	102			0	0	0	6	3.5
442	2	36	54			0	0	0	6	5.2
443	2	36	153			0	0	0	6	4.42
444	2	48	206			0	0	0	6	16.58
445	2	54	221			0	0	0	3	26.75
446	2	32	250			0	0	0	4	11.62
448	2	53	167			0	0	0	6	3.4
449	2	52	260			0	0	0	6	10.81
450	2	40	236			0	0	0	7	18.89
451	2	27	74			0	0	0	7	4.5
452	2	20	285			0	0	0	7	3.96
453	2	48	240			0	0	0	7	17.58
454	2	39	225			0	0	0	2	20.07
455	2	33	70			0	0	0	2	3.8
456	2	37	102			0	0	0	2	3.5
457	2	63	187			0	0	0	2	6.05
458	2	57	123			0	0	0	2	3.83
459	2	67	224			0	0	0	7	21.05
460	2	60	238			0	0	0	7	19.42
461	2	56	254			0	0	0	7	12.05
462	2	87	63			0	0	0	7	3
463	2	72	224			0	0	0	7	21.05
464	2	55	226			0	0	0	7	22.64
465	2	48	89			0	0	0	7	5.6
466	2	76	288			0	0	0	7	3.2
467	2	59	244			0	0	0	7	15.6
468	2	66	186			0	0	0	7	3.7
469	2	45	269			0	0	0	7	5
470	2	54	242			0	0	0	7	18.03
471	2	63	237			0	0	0	7	19.27
472	2	52	49			0	0	0	7	4.5
473	2	57	232			0	0	0	7	20.13
474	2	48	236			0	0	0	6	18.89
475	2	48	225			0	0	0	6	20.07
476	2	48	67			0	0	0	2	2.4
477	2	26	277			0	0	0	3	3.45
478	2	46	220			0	0	0	2	24.56
479	2	33	191			0	0	0	2	6.82
480	2	67	123			0	0	0	4	3.83
481	2	53	214			0	0	0	6	23.2
482	2	54	69			0	0	0	6	4.1
484	2	33	56			0	0	0	7	3.7
485	2	56	229			0	0	0	7	20.81
486	2	62	84			0	0	0	7	4.4
487	2	53	218			0	0	0	7	23.45
488	2	46	259			0	0	0	7	10.55
489	2	47	58			0	0	0	7	3.5
490	2	53	207			0	0	0	7	15
491	2	62	242			0	0	0	7	18.03
492	2	44	93			0	0	0	7	4
493	2	52	237			0	0	0	7	19.27
494	2	55	225			0	0	0	7	20.07
495	2	38	128			0	0	0	7	3.3
496	2	60	109			0	0	0	3	3.8
497	2	49	57			0	0	0	6	4.2
498	2	48	61			0	0	0	2	3.9
500	2	49	81			0	0	0	2	2.8
501	2	52	89			0	0	0	2	5.6
502	2	47	217			0	0	0	2	25
503	2	48	214			0	0	0	2	23.2
504	2	50	216			0	0	0	2	22.1
505	2	48	281			0	0	0	2	5.52
506	2	38	274			0	0	0	6	5.8
507	2	33	281			0	0	0	4	5.52
508	2	20	207			0	0	0	4	15
509	2	33	236			0	0	0	4	18.89
510	2	63	49			0	0	0	4	4.5
511	2	65	187			0	0	0	4	6.05
513	2	47	172			0	0	0	4	1.52
514	2	22	177			0	0	0	4	3.71
515	2	44	162			0	0	0	3	4.28
517	2	34	184			0	0	0	3	4.67
519	2	35	191			0	0	0	3	6.82
520	2	69	69			0	0	0	3	4.1
521	2	44	172			0	0	0	3	1.52
522	2	27	230			0	0	0	3	20.91
523	2	27	163			0	0	0	4	4.8
524	2	41	188			0	0	0	4	6.1
525	2	32	235			0	0	0	4	19.31
526	2	62	56			0	0	0	4	3.7
527	2	48	183			0	0	0	4	4.64
528	2	51	246			0	0	0	4	13.11
529	2	71	68			0	0	0	8	5.4
530	2	55	82			0	0	0	8	5.8
531	2	29	232			0	0	0	6	20.13
532	2	22	221			0	0	0	6	26.75
533	2	45	182			0	0	0	4	4.35
534	2	35	261			0	0	0	4	10.54
535	2	31	120			0	0	0	4	4.3
536	2	54	178			0	0	0	4	3.9
537	2	68	42			0	0	0	4	4.5
539	2	44	216			0	0	0	2	22.1
540	2	46	278			0	0	0	2	4.81
541	2	43	207			0	0	0	2	15
542	2	44	261			0	0	0	2	10.54
543	2	43	207			0	0	0	2	15
544	2	23	193			0	0	0	4	11.38
545	2	46	251			0	0	0	4	12.85
546	2	45	88			0	0	0	4	2.3
547	2	27	130			0	0	0	4	1.67
548	2	41	165			0	0	0	4	2.43
549	2	41	236			0	0	0	4	18.89
550	2	23	252			0	0	0	4	13.02
551	2	50	43			0	0	0	4	4.4
552	2	33	65			0	0	0	4	3.4
553	2	25	103			0	0	0	4	7.1
554	2	32	267			0	0	0	4	8.4
556	2	34	177			0	0	0	4	3.71
557	2	57	278			0	0	0	4	4.81
558	2	28	238			0	0	0	4	19.42
559	2	48	259			0	0	0	4	10.55
560	2	25	84			0	0	0	4	4.4
561	2	56	266			0	0	0	4	8.63
562	2	76	166			0	0	0	4	3.9
563	2	49	168			0	0	0	4	3.38
564	2	79	189			0	0	0	4	7.25
565	2	41	56			0	0	0	4	3.7
566	2	51	245			0	0	0	4	15.4
567	2	62	257			0	0	0	4	10.5
568	2	19	278			0	0	0	4	4.81
569	2	27	240			0	0	0	4	17.58
571	2	52	49			0	0	0	8	4.5
573	2	31	64			0	0	0	8	3.4
574	2	24	77			0	0	0	8	4.7
575	2	45	83			0	0	0	8	4.4
576	2	38	214			0	0	0	8	23.2
577	2	61	71			0	0	0	8	3.3
579	2	59	180			0	0	0	8	4.67
580	2	46	68			0	0	0	8	5.4
581	2	28	82			0	0	0	8	5.8
582	2	36	250			0	0	0	8	11.62
583	2	56	62			0	0	0	8	5.6
584	2	18	204			0	0	0	6	16.88
585	2	24	54			0	0	0	8	5.2
586	2	33	222			0	0	0	8	21.5
587	2	37	241			0	0	0	8	15.22
588	2	18	253			0	0	0	8	10.64
589	2	41	281			0	0	0	8	5.52
590	2	43	246			0	0	0	8	13.11
591	2	23	236			0	0	0	8	18.89
592	2	34	219			0	0	0	8	22.5
593	2	43	264			0	0	0	4	9
594	2	23	234			0	0	0	4	18.17
595	2	73	131			0	0	0	4	3.04
596	2	42	155			0	0	0	4	3.5
597	2	45	265			0	0	0	4	8.67
598	2	72	265			0	0	0	4	8.67
599	2	22	211			0	0	0	4	20.56
600	2	49	282			0	0	0	4	3.5
601	2	46	220			0	0	0	4	24.56
603	2	42	44			0	0	0	4	4.4
605	2	30	286			0	0	0	6	4.29
606	2	35	196			0	0	0	8	10.92
607	2	57	50			0	0	0	8	4.5
608	2	56	175			0	0	0	8	3.9
609	2	54	95			0	0	0	8	3.3
610	2	68	77			0	0	0	8	4.7
611	2	78	79			0	0	0	8	3.8
612	2	51	217			0	0	0	12	25
613	2	43	253			0	0	0	12	10.64
614	2	45	191			0	0	0	12	6.82
615	2	45	239			0	0	0	12	18.46
616	2	38	181			0	0	0	12	4.73
617	2	29	63			0	0	0	12	3
618	2	44	232			0	0	0	12	20.13
619	2	39	60			0	0	0	12	2.3
620	2	24	254			0	0	0	12	12.05
621	2	27	165			0	0	0	12	2.43
622	2	28	251			0	0	0	12	12.85
623	2	31	288			0	0	0	8	3.2
624	2	38	240			0	0	0	8	17.58
625	2	40	263			0	0	0	8	7.19
626	2	30	183			0	0	0	8	4.64
627	2	35	181			0	0	0	12	4.73
628	2	23	61			0	0	0	12	3.9
629	2	43	260			0	0	0	12	10.81
630	2	66	132			0	0	0	12	3.1
631	2	38	238			0	0	0	12	19.42
632	2	24	244			0	0	0	12	15.6
633	2	24	223			0	0	0	12	25.11
634	2	32	217			0	0	0	4	25
635	2	36	185			0	0	0	4	4.83
636	2	50	231			0	0	0	4	21.44
637	2	39	146			0	0	0	4	4
638	2	78	42			0	0	0	7	4.5
639	2	66	126			0	0	0	7	4
640	2	69	178			0	0	0	7	3.9
641	2	35	189			0	0	0	7	7.25
642	2	24	57			0	0	0	7	4.2
643	2	65	287			0	0	0	7	3.35
644	2	49	187			0	0	0	7	6.05
645	2	23	77			0	0	0	7	4.7
646	2	41	156			0	0	0	7	4.13
647	2	54	214			0	0	0	7	23.2
648	2	21	253			0	0	0	4	10.64
649	2	36	194			0	0	0	4	8.86
651	2	44	57			0	0	0	4	4.2
653	2	41	48			0	0	0	4	5.3
654	2	57	161			0	0	0	4	4.1
655	2	57	82			0	0	0	4	5.8
656	2	22	90			0	0	0	6	5.1
657	2	53	71			0	0	0	8	3.3
658	2	33	80			0	0	0	8	3.9
659	2	26	196			0	0	0	8	10.92
660	2	20	118			0	0	0	8	5.74
661	2	35	70			0	0	0	8	3.8
662	2	30	209			0	0	0	8	21.89
663	2	66	260			0	0	0	8	10.81
664	2	37	246			0	0	0	8	13.11
665	2	44	89			0	0	0	8	5.6
666	2	34	181			0	0	0	8	4.73
667	2	43	57			0	0	0	8	4.2
668	2	41	250			0	0	0	7	11.62
669	2	48	182			0	0	0	7	4.35
670	2	36	53			0	0	0	7	2.2
672	2	63	291			0	0	0	7	2.69
673	2	47	93			0	0	0	7	4
674	2	50	58			0	0	0	7	3.5
675	2	38	183			0	0	0	7	4.64
676	2	47	100			0	0	0	7	6.3
677	2	40	257			0	0	0	7	10.5
678	2	33	86			0	0	0	7	3.9
679	2	23	179			0	0	0	8	4.3
680	2	40	104			0	0	0	4	7.3
681	2	46	247			0	0	0	7	13
682	2	73	190			0	0	0	7	5.9
683	2	70	71			0	0	0	7	3.3
684	2	35	171			0	0	0	7	3.2
685	2	68	182			0	0	0	7	4.35
686	2	79	193			0	0	0	7	11.38
687	2	64	44			0	0	0	7	4.4
688	2	29	289			0	0	0	7	3
689	2	38	210			0	0	0	7	20.47
690	2	46	78			0	0	0	7	4.3
691	2	47	263			0	0	0	7	7.19
692	2	38	179			0	0	0	7	4.3
693	2	23	86			0	0	0	7	3.9
694	2	29	130			0	0	0	7	1.67
695	2	66	85			0	0	0	7	4.2
696	2	50	110			0	0	0	7	8.5
697	2	63	64			0	0	0	7	3.4
698	2	20	246			0	0	0	7	13.11
699	2	29	48			0	0	0	7	5.3
700	2	35	72			0	0	0	7	#NULL!
701	2	55	46			0	0	0	7	2.8
702	2	48	169			0	0	0	7	3.43
703	2	72	166			0	0	0	7	3.9
704	2	41	63			0	0	0	7	3
705	2	69	186			0	0	0	7	3.7
706	2	69	90			0	0	0	7	5.1
707	2	39	179			0	0	0	7	4.3
708	2	77	173			0	0	0	7	3.48
709	2	70	243			0	0	0	7	13.6
710	2	22	188			0	0	0	7	6.1
711	2	36	220			0	0	0	7	24.56
712	2	25	58			0	0	0	7	3.5
713	2	34	230			0	0	0	7	20.91
714	2	22	177			0	0	0	7	3.71
715	2	20	246			0	0	0	7	13.11
716	2	49	212			0	0	0	7	23.32
717	2	43	284			0	0	0	7	3.45
718	2	33	188			0	0	0	7	6.1
719	2	31	165			0	0	0	7	2.43
721	2	23	236			0	0	0	7	18.89
722	2	29	44			0	0	0	7	4.4
723	2	23	194			0	0	0	7	8.86
724	2	27	242			0	0	0	7	18.03
725	2	27	260			0	0	0	7	10.81
726	2	60	82			0	0	0	2	5.8
727	2	46	256			0	0	0	2	9.2
728	2	46	273			0	0	0	2	6.36
729	2	46	89			0	0	0	2	5.6
730	2	44	267			0	0	0	2	8.4
731	2	32	214			0	0	0	2	23.2
732	2	44	281			0	0	0	3	5.52
733	2	39	42			0	0	0	3	4.5
734	2	40	216			0	0	0	3	22.1
735	2	42	264			0	0	0	3	9
736	2	60	287			0	0	0	7	3.35
737	2	51	210			0	0	0	7	20.47
738	2	60	255			0	0	0	7	9.8
739	2	54	63			0	0	0	7	3
740	2	33	174			0	0	0	7	4.18
741	2	31	166			0	0	0	7	3.9
742	2	58	226			0	0	0	7	22.64
743	2	28	258			0	0	0	7	10.55
744	2	33	211			0	0	0	7	20.56
745	2	49	190			0	0	0	7	5.9
746	2	64	246			0	0	0	4	13.11
748	2	39	291			0	0	0	3	2.69
749	2	41	261			0	0	0	3	10.54
750	2	40	274			0	0	0	3	5.8
752	2	21	197			0	0	0	2	16.59
753	2	54	209			0	0	0	2	21.89
754	2	28	152			0	0	0	2	4.53
757	2	23	64			0	0	0	8	3.4
758	2	62	83			0	0	0	8	4.4
759	2	50	79			0	0	0	8	3.8
760	2	18	229			0	0	0	8	20.81
761	2	39	282			0	0	0	3	3.5
762	2	27	77			0	0	0	3	4.7
763	2	19	180			0	0	0	3	4.67
764	2	47	223			0	0	0	3	25.11
765	2	35	65			0	0	0	3	3.4
766	2	46	255			0	0	0	3	9.8
767	2	29	217			0	0	0	3	25
769	2	66	209			0	0	0	7	21.89
770	2	51	239			0	0	0	7	18.46
771	2	54	219			0	0	0	7	22.5
772	2	48	254			0	0	0	6	12.05
773	2	41	137			0	0	0	8	1.9
774	2	25	248			0	0	0	8	13
775	2	62	281			0	0	0	7	5.52
777	2	51	232			0	0	0	7	20.13
778	2	48	225			0	0	0	6	20.07
779	2	49	51			0	0	0	6	4.4
780	2	33	256			0	0	0	6	9.2
781	2	40	180			0	0	0	3	4.67
782	2	46	263			0	0	0	3	7.19
783	2	28	142			0	0	0	3	3.19
784	2	31	153			0	0	0	3	4.42
785	2	30	71			0	0	0	7	3.3
786	2	27	176			0	0	0	7	4.22
787	2	36	91			0	0	0	7	4.5
788	2	33	67			0	0	0	7	2.4
789	2	65	167			0	0	0	7	3.4
790	2	49	180			0	0	0	7	4.67
791	2	75	128			0	0	0	7	3.3
792	2	36	252			0	0	0	7	13.02
793	2	33	186			0	0	0	7	3.7
794	2	40	287			0	0	0	6	3.35
795	2	61	95			0	0	0	6	3.3
796	2	51	166			0	0	0	6	3.9
797	2	56	235			0	0	0	6	19.31
798	2	26	261			0	0	0	4	10.54
799	2	52	249			0	0	0	6	14.69
800	2	21	148			0	0	0	7	3.32
801	2	25	170			0	0	0	7	3.33
802	2	42	73			0	0	0	4	#NULL!
803	2	38	85			0	0	0	3	4.2
804	2	35	124			0	0	0	7	3.96
805	2	42	183			0	0	0	7	4.64
806	2	46	253			0	0	0	7	10.64
807	2	65	58			0	0	0	7	3.5
808	2	43	53			0	0	0	7	2.2
809	2	43	103			0	0	0	7	7.1
812	2	40	225			0	0	0	3	20.07
813	2	31	230			0	0	0	4	20.91
814	2	55	70			0	0	0	4	3.8
816	2	53	183			0	0	0	7	4.64
817	2	20	215			0	0	0	7	21.53
818	2	60	187			0	0	0	7	6.05
819	2	47	236			0	0	0	8	18.89
820	2	78	57			0	0	0	8	4.2
821	2	49	205			0	0	0	8	19.7
822	2	37	253			0	0	0	6	10.64
823	2	47	170			0	0	0	2	3.33
824	2	25	249			0	0	0	7	14.69
825	2	44	142			0	0	0	7	3.19
826	2	32	165			0	0	0	4	2.43
827	2	28	62			0	0	0	4	5.6
828	2	43	244			0	0	0	4	15.6
829	2	52	218			0	0	0	4	23.45
830	2	64	156			0	0	0	4	4.13
831	2	36	222			0	0	0	3	21.5
832	2	56	226			0	0	0	6	22.64
833	2	53	47			0	0	0	8	5.3
834	2	49	100			0	0	0	8	6.3
836	2	60	200			0	0	0	8	14.27
837	2	63	79			0	0	0	8	3.8
838	2	41	194			0	0	0	8	8.86
840	2	35	81			0	0	0	8	2.8
841	2	49	196			0	0	0	8	10.92
842	2	47	187			0	0	0	8	6.05
843	2	43	85			0	0	0	8	4.2
844	2	47	78			0	0	0	8	4.3
846	2	65	249			0	0	0	8	14.69
847	2	45	194			0	0	0	8	8.86
848	2	50	181			0	0	0	8	4.73
849	2	37	126			0	0	0	2	4
850	2	36	261			0	0	0	2	10.54
851	2	32	282			0	0	0	2	3.5
852	2	33	253			0	0	0	2	10.64
853	2	73	51			0	0	0	2	4.4
854	2	56	200			0	0	0	6	14.27
855	2	54	237			0	0	0	6	19.27
856	2	52	240			0	0	0	7	17.58
857	2	38	247			0	0	0	7	13
858	2	47	77			0	0	0	7	4.7
859	2	58	66			0	0	0	7	2.9
860	2	40	198			0	0	0	7	12.2
861	2	48	231			0	0	0	7	21.44
862	2	84	166			0	0	0	7	3.9
863	2	29	255			0	0	0	7	9.8
864	2	79	214			0	0	0	7	23.2
865	2	70	70			0	0	0	7	3.8
866	2	23	217			0	0	0	7	25
868	2	64	232			0	0	0	7	20.13
869	2	20	114			0	0	0	7	4.4
870	2	39	256			0	0	0	7	9.2
871	2	38	204			0	0	0	7	16.88
872	2	32	181			0	0	0	4	4.73
873	2	40	263			0	0	0	4	7.19
874	2	41	219			0	0	0	3	22.5
875	2	38	66			0	0	0	3	2.9
876	2	38	63			0	0	0	3	3
877	2	44	252			0	0	0	2	13.02
879	2	50	77			0	0	0	8	4.7
880	2	50	68			0	0	0	8	5.4
881	2	72	88			0	0	0	8	2.3
882	2	69	49			0	0	0	8	4.5
883	2	47	237			0	0	0	8	19.27
886	2	40	250			0	0	0	4	11.62
887	2	38	55			0	0	0	4	4.5
888	2	38	58			0	0	0	4	3.5
889	2	39	46			0	0	0	4	2.8
890	2	38	169			0	0	0	6	3.43
891	2	62	279			0	0	0	2	5.44
892	2	62	197			0	0	0	2	16.59
893	2	67	60			0	0	0	2	2.3
894	2	67	86			0	0	0	2	3.9
895	2	70	266			0	0	0	2	8.63
896	2	74	167			0	0	0	2	3.4
897	2	61	289			0	0	0	2	3
898	2	83	76			0	0	0	2	4.7
900	2	64	60			0	0	0	2	2.3
901	2	32	172			0	0	0	3	1.52
902	2	20	60			0	0	0	3	2.3
903	2	52	92			0	0	0	2	4.2
904	2	61	52			0	0	0	2	2.6
905	2	70	59			0	0	0	2	2.8
906	2	36	204			0	0	0	4	16.88
907	2	36	165			0	0	0	4	2.43
908	2	60	228			0	0	0	7	22.59
910	2	67	197			0	0	0	7	16.59
911	2	57	42			0	0	0	7	4.5
912	2	48	220			0	0	0	7	24.56
913	2	53	249			0	0	0	7	14.69
914	2	51	88			0	0	0	7	2.3
915	2	20	232			0	0	0	12	20.13
916	2	35	172			0	0	0	12	1.52
917	2	28	233			0	0	0	12	22.23
918	2	27	254			0	0	0	12	12.05
920	2	29	188			0	0	0	12	6.1
921	2	31	239			0	0	0	12	18.46
922	2	49	65			0	0	0	12	3.4
923	2	61	65			0	0	0	2	3.4
924	2	44	230			0	0	0	3	20.91
925	2	56	229			0	0	0	7	20.81
926	2	33	227			0	0	0	7	21.64
927	2	49	223			0	0	0	7	25.11
929	2	51	209			0	0	0	7	21.89
930	2	65	253			0	0	0	7	10.64
931	2	48	146			0	0	0	3	4
932	2	72	250			0	0	0	3	11.62
933	2	22	167			0	0	0	7	3.4
934	2	37	260			0	0	0	6	10.81
935	2	65	81			0	0	0	3	2.8
937	2	44	231			0	0	0	3	21.44
938	2	44	228			0	0	0	3	22.59
939	2	45	226			0	0	0	4	22.64
940	2	57	226			0	0	0	6	22.64
941	2	24	229			0	0	0	7	20.81
942	2	60	247			0	0	0	7	13
943	2	43	174			0	0	0	7	4.18
944	2	61	187			0	0	0	7	6.05
945	2	35	288			0	0	0	6	3.2
946	2	32	205			0	0	0	7	19.7
947	2	33	184			0	0	0	6	4.67
948	2	36	247			0	0	0	7	13
949	2	34	261			0	0	0	7	10.54
951	2	32	239			0	0	0	7	18.46
952	2	30	286			0	0	0	7	4.29
953	2	19	242			0	0	0	7	18.03
954	2	30	280			0	0	0	7	5.08
955	2	22	50			0	0	0	7	4.5
956	2	23	197			0	0	0	7	16.59
957	2	19	259			0	0	0	7	10.55
958	2	47	226			0	0	0	7	22.64
959	2	33	267			0	0	0	7	8.4
960	2	33	230			0	0	0	7	20.91
961	2	28	254			0	0	0	7	12.05
962	2	50	278			0	0	0	7	4.81
963	2	41	191			0	0	0	4	6.82
964	2	39	269			0	0	0	3	5
965	2	35	261			0	0	0	3	10.54
966	2	47	238			0	0	0	6	19.42
968	2	43	263			0	0	0	6	7.19
969	2	20	75			0	0	0	4	4.9
970	2	21	246			0	0	0	4	13.11
971	2	79	193			0	0	0	7	11.38
972	2	21	212			0	0	0	7	23.32
973	2	42	217			0	0	0	7	25
974	2	20	91			0	0	0	2	4.5
975	2	56	224			0	0	0	7	21.05
976	2	44	42			0	0	0	7	4.5
977	2	47	179			0	0	0	7	4.3
978	2	35	262			0	0	0	7	10
979	2	26	243			0	0	0	7	13.6
980	2	73	255			0	0	0	7	9.8
981	2	55	246			0	0	0	7	13.11
982	2	41	183			0	0	0	2	4.64
984	2	79	64			0	0	0	2	3.4
985	2	79	103			0	0	0	2	7.1
986	2	51	132			0	0	0	6	3.1
987	2	46	227			0	0	0	6	21.64
988	2	41	266			0	0	0	6	8.63
989	2	61	165			0	0	0	6	2.43
990	2	24	241			0	0	0	6	15.22
991	2	32	290			0	0	0	6	3
993	2	43	210			0	0	0	6	20.47
994	2	40	260			0	0	0	6	10.81
995	2	34	84			0	0	0	6	4.4
996	2	34	198			0	0	0	6	12.2
997	2	46	173			0	0	0	12	3.48
998	2	60	84			0	0	0	12	4.4
999	2	35	139			0	0	0	12	3.47
1000	2	49	79			0	0	0	12	3.8
1001	2	24	289			0	0	0	12	3
1002	2	34	170			0	0	0	7	3.33
1003	2	36	62			0	0	0	7	5.6
1004	2	46	203			0	0	0	7	19.32
1005	2	84	48			0	0	0	7	5.3
1006	2	39	224			0	0	0	7	21.05
1008	2	46	252			0	0	0	7	13.02
1009	2	55	48			0	0	0	7	5.3
1010	2	37	224			0	0	0	7	21.05
1011	2	39	238			0	0	0	7	19.42
1012	2	19	233			0	0	0	7	22.23
1013	2	44	244			0	0	0	7	15.6
1014	2	27	219			0	0	0	7	22.5
1015	2	59	212			0	0	0	7	23.32
1016	2	58	195			0	0	0	7	9.59
1017	2	45	225			0	0	0	7	20.07
1018	2	53	49			0	0	0	4	4.5
1019	2	58	218			0	0	0	4	23.45
1020	2	38	230			0	0	0	6	20.91
1021	2	74	60			0	0	0	6	2.3
1022	2	43	82			0	0	0	6	5.8
1023	2	32	244			0	0	0	6	15.6
1024	2	86	197			0	0	0	6	16.59
1025	2	40	277			0	0	0	6	3.45
1026	2	49	69			0	0	0	6	4.1
1027	2	22	203			0	0	0	6	19.32
1028	2	36	222			0	0	0	6	21.5
1030	2	29	221			0	0	0	4	26.75
1031	2	54	96			0	0	0	8	5.8
1032	2	19	251			0	0	0	8	12.85
1033	2	42	67			0	0	0	8	2.4
1034	2	58	170			0	0	0	8	3.33
1035	2	42	184			0	0	0	8	4.67
1036	2	40	43			0	0	0	8	4.4
1037	2	67	86			0	0	0	8	3.9
1038	2	39	89			0	0	0	8	5.6
1039	2	34	219			0	0	0	8	22.5
1040	2	71	187			0	0	0	8	6.05
1041	2	47	210			0	0	0	4	20.47
1042	2	79	155			0	0	0	2	3.5
1043	2	49	286			0	0	0	2	4.29
1044	2	48	255			0	0	0	2	9.8
1045	2	43	197			0	0	0	2	16.59
1047	2	27	263			0	0	0	4	7.19
1048	2	32	292			0	0	0	4	3.83
1049	2	45	247			0	0	0	4	13
1052	2	48	234			0	0	0	4	18.17
1053	2	50	84			0	0	0	4	4.4
1054	2	36	285			0	0	0	8	3.96
1055	2	37	62			0	0	0	8	5.6
1057	2	44	229			0	0	0	7	20.81
1058	2	23	210			0	0	0	7	20.47
1059	2	32	217			0	0	0	7	25
1060	2	67	210			0	0	0	7	20.47
1061	2	44	244			0	0	0	3	15.6
1062	2	55	174			0	0	0	3	4.18
1063	2	55	191			0	0	0	3	6.82
1064	2	46	197			0	0	0	3	16.59
1065	2	22	247			0	0	0	3	13
1066	2	67	198			0	0	0	3	12.2
1067	2	43	218			0	0	0	3	23.45
1068	2	50	228			0	0	0	3	22.59
1069	2	50	207			0	0	0	3	15
1070	2	50	47			0	0	0	3	5.3
1071	2	49	195			0	0	0	3	9.59
1073	2	37	51			0	0	0	8	4.4
1074	2	30	257			0	0	0	8	10.5
1075	2	18	243			0	0	0	8	13.6
1076	2	54	70			0	0	0	8	3.8
1078	2	31	167			0	0	0	8	3.4
1079	2	45	63			0	0	0	8	3
1081	2	59	243			0	0	0	8	13.6
1083	2	48	278			0	0	0	8	4.81
1084	2	29	213			0	0	0	6	21
1085	2	28	215			0	0	0	6	21.53
1086	2	24	69			0	0	0	8	4.1
1088	2	54	113			0	0	0	8	6.62
1089	2	46	64			0	0	0	8	3.4
1090	2	46	99			0	0	0	8	4.7
1091	2	55	78			0	0	0	8	4.3
1092	2	38	60			0	0	0	8	2.3
1093	2	40	64			0	0	0	7	3.4
1094	2	62	251			0	0	0	7	12.85
1095	2	47	249			0	0	0	7	14.69
1096	2	21	223			0	0	0	7	25.11
1097	2	82	173			0	0	0	7	3.48
1098	2	62	211			0	0	0	7	20.56
1099	2	39	173			0	0	0	7	3.48
1100	2	26	253			0	0	0	7	10.64
1101	2	35	165			0	0	0	7	2.43
1102	2	34	49			0	0	0	8	4.5
1103	2	35	77			0	0	0	8	4.7
1104	2	69	77			0	0	0	8	4.7
1105	2	72	58			0	0	0	8	3.5
1106	2	57	61			0	0	0	8	3.9
1107	2	54	183			0	0	0	8	4.64
1108	2	61	180			0	0	0	8	4.67
1109	2	24	257			0	0	0	8	10.5
1110	2	40	210			0	0	0	8	20.47
1111	2	49	128			0	0	0	8	3.3
1112	2	65	207			0	0	0	8	15
1113	2	48	71			0	0	0	3	3.3
1114	2	61	249			0	0	0	3	14.69
1115	2	50	235			0	0	0	3	19.31
1116	2	58	225			0	0	0	7	20.07
1117	2	43	188			0	0	0	7	6.1
1118	2	57	62			0	0	0	7	5.6
1119	2	64	245			0	0	0	7	15.4
1120	2	21	288			0	0	0	7	3.2
1121	2	24	195			0	0	0	7	9.59
1122	2	37	62			0	0	0	7	5.6
1123	2	47	227			0	0	0	7	21.64
1124	2	30	178			0	0	0	7	3.9
1125	2	59	198			0	0	0	7	12.2
1126	2	51	247			0	0	0	7	13
1127	2	27	85			0	0	0	8	4.2
1128	2	41	177			0	0	0	4	3.71
1130	2	39	247			0	0	0	8	13
1131	2	70	71			0	0	0	8	3.3
1132	2	30	57			0	0	0	8	4.2
1133	2	24	84			0	0	0	8	4.4
1134	2	19	172			0	0	0	8	1.52
1135	2	19	253			0	0	0	8	10.64
1136	2	44	114			0	0	0	8	4.4
1137	2	40	57			0	0	0	8	4.2
1138	2	44	185			0	0	0	7	4.83
1139	2	27	232			0	0	0	7	20.13
1140	2	50	239			0	0	0	7	18.46
1141	2	66	176			0	0	0	7	4.22
1143	2	39	198			0	0	0	7	12.2
1144	2	25	166			0	0	0	7	3.9
1145	2	37	198			0	0	0	7	12.2
1146	2	48	189			0	0	0	7	7.25
1147	2	34	280			0	0	0	7	5.08
1149	2	42	234			0	0	0	7	18.17
1150	2	81	169			0	0	0	7	3.43
1151	2	28	229			0	0	0	7	20.81
1152	2	29	246			0	0	0	7	13.11
1153	2	23	175			0	0	0	7	3.9
1154	2	42	248			0	0	0	7	13
1155	2	19	58			0	0	0	7	3.5
1156	2	19	250			0	0	0	7	11.62
1157	2	38	69			0	0	0	7	4.1
1158	2	45	48			0	0	0	7	5.3
1159	2	61	165			0	0	0	7	2.43
1160	2	43	264			0	0	0	7	9
1161	2	47	228			0	0	0	7	22.59
1162	2	33	237			0	0	0	7	19.27
1163	2	32	211			0	0	0	7	20.56
1164	2	39	62			0	0	0	7	5.6
1165	2	38	256			0	0	0	7	9.2
1166	2	39	53			0	0	0	7	2.2
1167	2	49	158			0	0	0	7	4.78
1168	2	40	191			0	0	0	7	6.82
1169	2	42	225			0	0	0	7	20.07
1170	2	78	197			0	0	0	7	16.59
1172	2	53	197			0	0	0	7	16.59
1174	2	18	209			0	0	0	7	21.89
1175	2	33	212			0	0	0	7	23.32
1176	2	34	172			0	0	0	7	1.52
1177	2	19	235			0	0	0	7	19.31
1178	2	51	212			0	0	0	7	23.32
1179	2	66	186			0	0	0	7	3.7
1180	2	71	177			0	0	0	7	3.71
1181	2	38	177			0	0	0	4	3.71
1182	2	44	212			0	0	0	4	23.32
1183	2	26	177			0	0	0	4	3.71
1184	2	40	198			0	0	0	7	12.2
1185	2	45	182			0	0	0	7	4.35
1186	2	35	253			0	0	0	7	10.64
1187	2	39	64			0	0	0	7	3.4
1188	2	20	253			0	0	0	7	10.64
1189	2	70	141			0	0	0	7	3.45
1190	2	81	169			0	0	0	7	3.43
1191	2	38	199			0	0	0	7	11.82
1193	2	30	236			0	0	0	7	18.89
1194	2	43	223			0	0	0	4	25.11
1195	2	47	256			0	0	0	4	9.2
1196	2	31	205			0	0	0	4	19.7
1197	2	48	63			0	0	0	7	3
1198	2	66	193			0	0	0	7	11.38
1199	2	38	147			0	0	0	7	3.51
1200	2	62	234			0	0	0	7	18.17
1201	2	31	284			0	0	0	7	3.45
1202	2	33	233			0	0	0	7	22.23
1203	2	36	255			0	0	0	7	9.8
1204	2	21	193			0	0	0	7	11.38
1205	2	21	245			0	0	0	7	15.4
1206	2	40	210			0	0	0	7	20.47
1207	2	44	230			0	0	0	7	20.91
1208	2	47	60			0	0	0	7	2.3
1209	2	30	224			0	0	0	7	21.05
1211	2	72	53			0	0	0	7	2.2
1212	2	57	291			0	0	0	8	2.69
1213	2	52	214			0	0	0	7	23.2
1214	2	28	194			0	0	0	7	8.86
1215	2	37	253			0	0	0	7	10.64
1216	2	50	165			0	0	0	7	2.43
1217	2	29	232			0	0	0	7	20.13
1218	2	53	232			0	0	0	7	20.13
1219	2	36	284			0	0	0	7	3.45
1220	2	38	247			0	0	0	7	13
1221	2	47	177			0	0	0	7	3.71
1222	2	48	251			0	0	0	7	12.85
1223	2	52	249			0	0	0	7	14.69
1224	2	52	181			0	0	0	6	4.73
1225	2	37	209			0	0	0	6	21.89
1226	2	51	123			0	0	0	4	3.83
1227	2	39	274			0	0	0	3	5.8
1228	2	25	204			0	0	0	6	16.88
1229	2	27	161			0	0	0	6	4.1
1230	2	56	237			0	0	0	8	19.27
1231	2	53	259			0	0	0	8	10.55
1232	2	44	190			0	0	0	7	5.9
1233	2	39	182			0	0	0	7	4.35
1234	2	49	104			0	0	0	7	7.3
1235	2	32	205			0	0	0	7	19.7
1236	2	39	268			0	0	0	7	7.7
1237	2	32	89			0	0	0	7	5.6
1238	2	91	179			0	0	0	7	4.3
1239	2	45	163			0	0	0	7	4.8
1240	2	26	137			0	0	0	7	1.9
1241	2	60	195			0	0	0	7	9.59
1242	2	30	172			0	0	0	7	1.52
1243	2	56	187			0	0	0	7	6.05
1244	2	38	213			0	0	0	7	21
1245	2	31	220			0	0	0	7	24.56
1246	2	22	212			0	0	0	7	23.32
1247	2	63	244			0	0	0	7	15.6
1248	2	65	174			0	0	0	7	4.18
1249	2	37	216			0	0	0	7	22.1
1250	2	45	176			0	0	0	7	4.22
1251	2	40	281			0	0	0	7	5.52
1252	2	53	58			0	0	0	7	3.5
1253	2	32	210			0	0	0	7	20.47
1254	2	30	192			0	0	0	7	7.85
1255	2	27	58			0	0	0	7	3.5
1256	2	34	141			0	0	0	7	3.45
1257	2	33	249			0	0	0	7	14.69
1258	2	45	232			0	0	0	7	20.13
1259	2	33	83			0	0	0	7	4.4
1260	2	47	252			0	0	0	7	13.02
1261	2	42	204			0	0	0	7	16.88
1262	2	23	187			0	0	0	7	6.05
1263	2	86	79			0	0	0	7	3.8
1264	2	32	242			0	0	0	7	18.03
1265	2	68	85			0	0	0	8	4.2
1266	2	53	285			0	0	0	4	3.96
1268	2	49	254			0	0	0	4	12.05
1269	2	50	223			0	0	0	4	25.11
1270	2	47	274			0	0	0	4	5.8
1271	2	42	145			0	0	0	7	3.5
1272	2	27	45			0	0	0	7	4.3
1273	2	45	185			0	0	0	7	4.83
1274	2	21	240			0	0	0	7	17.58
1275	2	64	175			0	0	0	7	3.9
1277	2	41	209			0	0	0	7	21.89
1278	2	52	258			0	0	0	7	10.55
1279	2	64	197			0	0	0	7	16.59
1280	2	53	44			0	0	0	7	4.4
1281	2	59	78			0	0	0	7	4.3
1282	2	47	222			0	0	0	7	21.5
1283	2	51	181			0	0	0	7	4.73
1285	2	36	44			0	0	0	7	4.4
1286	2	47	292			0	0	0	7	3.83
1288	2	67	215			0	0	0	7	21.53
1290	2	66	111			0	0	0	7	7.1
1291	2	58	174			0	0	0	7	4.18
1292	2	21	216			0	0	0	7	22.1
1293	2	37	205			0	0	0	7	19.7
1294	2	26	244			0	0	0	6	15.6
1295	2	28	256			0	0	0	6	9.2
1296	2	25	235			0	0	0	6	19.31
1297	2	26	228			0	0	0	6	22.59
1300	2	49	219			0	0	0	9	22.5
1301	2	47	253			0	0	0	1	10.64
1302	2	76	271			0	0	0	6	6.2
1303	2	33	43			0	0	0	3	4.4
1305	2	55	50			0	0	0	6	4.5
1306	2	52	57			0	0	0	9	4.2
1308	2	61	269			0	0	0	2	5
1309	2	48	127			0	0	0	5	3.23
1310	2	54	216			0	0	0	7	22.1
1311	2	29	201			0	0	0	6	14.1
1312	2	37	231			0	0	0	6	21.44
1313	2	46	217			0	0	0	1	25
1314	2	40	269			0	0	0	6	5
1315	2	74	86			0	0	0	4	3.9
1316	2	40	175			0	0	0	8	3.9
1318	2	46	257			0	0	0	6	10.5
1319	2	34	249			0	0	0	8	14.69
1320	2	36	254			0	0	0	3	12.05
1321	2	58	210			0	0	0	6	20.47
1322	2	29	50			0	0	0	7	4.5
1323	2	38	104			0	0	0	8	7.3
1324	2	49	240			0	0	0	6	17.58
1325	2	47	210			0	0	0	7	20.47
1326	2	45	256			0	0	0	3	9.2
1327	2	34	291			0	0	0	5	2.69
1328	2	42	209			0	0	0	7	21.89
1329	2	72	165			0	0	0	5	2.43
1331	2	47	62			0	0	0	7	5.6
1332	2	60	64			0	0	0	5	3.4
1333	2	49	227			0	0	0	7	21.64
1335	2	29	165			0	0	0	6	2.43
1336	2	52	262			0	0	0	8	10
1337	2	48	194			0	0	0	9	8.86
1338	2	33	264			0	0	0	6	9
1339	2	60	179			0	0	0	9	4.3
1340	2	29	203			0	0	0	5	19.32
1341	2	48	71			0	0	0	7	3.3
1342	2	40	217			0	0	0	9	25
1343	2	54	289			0	0	0	3	3
1344	2	33	243			0	0	0	3	13.6
1345	2	70	282			0	0	0	12	3.5
1346	2	39	208			0	0	0	6	18.21
1347	2	35	286			0	0	0	4	4.29
1348	2	46	65			0	0	0	5	3.4
1349	2	39	172			0	0	0	12	1.52
1350	2	37	57			0	0	0	6	4.2
1351	2	25	183			0	0	0	12	4.64
1352	2	23	228			0	0	0	12	22.59
1353	2	39	88			0	0	0	12	2.3
1354	2	25	208			0	0	0	12	18.21
1355	2	29	261			0	0	0	12	10.54
1356	2	40	166			0	0	0	12	3.9
1357	2	58	254			0	0	0	12	12.05
1358	2	40	212			0	0	0	12	23.32
1359	2	32	221			0	0	0	4	26.75
1361	2	37	250			0	0	0	4	11.62
1362	2	26	253			0	0	0	4	10.64
1363	2	35	172			0	0	0	4	1.52
1364	2	43	49			0	0	0	4	4.5
1365	2	48	79			0	0	0	8	3.8
1366	2	37	182			0	0	0	8	4.35
1367	2	65	63			0	0	0	8	3
1368	2	39	280			0	0	0	8	5.08
1369	2	52	263			0	0	0	8	7.19
1370	2	40	57			0	0	0	8	4.2
1371	2	36	109			0	0	0	8	3.8
1372	2	53	177			0	0	0	8	3.71
1373	2	41	43			0	0	0	8	4.4
1374	2	31	89			0	0	0	4	5.6
1375	2	71	167			0	0	0	4	3.4
1376	2	43	48			0	0	0	4	5.3
1377	2	55	210			0	0	0	8	20.47
1378	2	46	239			0	0	0	8	18.46
1379	2	22	284			0	0	0	8	3.45
1380	2	43	78			0	0	0	8	4.3
1381	2	36	91			0	0	0	4	4.5
1382	2	28	285			0	0	0	6	3.96
1383	2	64	45			0	0	0	8	4.3
1387	2	46	118			0	0	0	4	5.74
1388	2	44	96			0	0	0	6	5.8
1389	2	44	50			0	0	0	8	4.5
1390	2	45	199			0	0	0	8	11.82
1391	2	27	46			0	0	0	8	2.8
1392	2	36	84			0	0	0	8	4.4
1393	2	40	168			0	0	0	8	3.38
1394	2	45	244			0	0	0	8	15.6
1395	2	58	75			0	0	0	8	4.9
1396	2	40	254			0	0	0	8	12.05
1398	2	34	93			0	0	0	8	4
1399	2	50	86			0	0	0	8	3.9
1400	2	37	65			0	0	0	8	3.4
1401	2	47	126			0	0	0	8	4
1402	2	46	209			0	0	0	6	21.89
1403	2	45	247			0	0	0	6	13
1405	2	40	212			0	0	0	8	23.32
1406	2	43	247			0	0	0	6	13
1407	2	42	158			0	0	0	6	4.78
1408	2	32	287			0	0	0	8	3.35
1409	2	38	70			0	0	0	8	3.8
1410	2	65	243			0	0	0	8	13.6
1411	2	32	201			0	0	0	4	14.1
1412	2	36	88			0	0	0	8	2.3
1414	2	59	56			0	0	0	8	3.7
1415	2	44	68			0	0	0	8	5.4
1416	2	53	92			0	0	0	8	4.2
1417	2	50	50			0	0	0	8	4.5
1418	2	44	165			0	0	0	8	2.43
1419	2	24	90			0	0	0	8	5.1
1420	2	48	230			0	0	0	6	20.91
1421	2	46	214			0	0	0	6	23.2
1422	2	18	257			0	0	0	8	10.5
1423	2	36	70			0	0	0	8	3.8
1424	2	50	238			0	0	0	8	19.42
1425	2	23	155			0	0	0	8	3.5
1426	2	36	217			0	0	0	8	25
1427	2	38	190			0	0	0	8	5.9
1428	2	34	250			0	0	0	8	11.62
1430	2	42	249			0	0	0	6	14.69
1431	2	45	237			0	0	0	6	19.27
1432	2	45	239			0	0	0	6	18.46
1433	2	30	57			0	0	0	6	4.2
1435	2	47	235			0	0	0	6	19.31
1436	2	47	184			0	0	0	6	4.67
1437	2	46	226			0	0	0	6	22.64
1438	2	28	212			0	0	0	4	23.32
1439	2	40	216			0	0	0	4	22.1
1440	2	35	72			0	0	0	4	#NULL!
1441	2	25	194			0	0	0	4	8.86
1442	2	58	207			0	0	0	6	15
1443	2	35	76			0	0	0	8	4.7
1445	2	50	103			0	0	0	8	7.1
1446	2	51	261			0	0	0	8	10.54
1447	2	49	100			0	0	0	8	6.3
1448	2	49	63			0	0	0	8	3
1449	2	50	235			0	0	0	8	19.31
1451	2	46	188			0	0	0	8	6.1
1452	2	34	72			0	0	0	4	#NULL!
1453	2	22	240			0	0	0	4	17.58
1454	2	67	249			0	0	0	4	14.69
1455	2	31	226			0	0	0	4	22.64
1456	2	44	61			0	0	0	4	3.9
1457	2	31	213			0	0	0	4	21
1458	2	48	142			0	0	0	4	3.19
1459	2	26	63			0	0	0	4	3
1460	2	23	162			0	0	0	4	4.28
1461	2	18	242			0	0	0	8	18.03
1462	2	31	219			0	0	0	7	22.5
1463	2	39	242			0	0	0	7	18.03
1464	2	24	265			0	0	0	8	8.67
1465	2	34	141			0	0	0	8	3.45
1466	2	18	248			0	0	0	8	13
1467	2	22	183			0	0	0	4	4.64
1468	2	35	240			0	0	0	4	17.58
1469	2	57	210			0	0	0	4	20.47
1471	2	35	289			0	0	0	4	3
1472	2	24	159			0	0	0	4	4.8
1473	2	66	57			0	0	0	4	4.2
1474	2	36	92			0	0	0	4	4.2
1475	2	28	186			0	0	0	4	3.7
1476	2	24	163			0	0	0	4	4.8
1477	2	22	67			0	0	0	8	2.4
1478	2	38	251			0	0	0	6	12.85
1479	2	44	103			0	0	0	6	7.1
1481	2	39	79			0	0	0	8	3.8
1482	2	44	46			0	0	0	8	2.8
1483	2	26	279			0	0	0	8	5.44
1484	2	19	210			0	0	0	8	20.47
1485	2	40	48			0	0	0	8	5.3
1486	2	58	63			0	0	0	8	3
1487	2	19	208			0	0	0	6	18.21
1490	2	18	252			0	0	0	8	13.02
1491	2	66	168			0	0	0	8	3.38
1492	2	55	182			0	0	0	8	4.35
1493	2	41	110			0	0	0	8	8.5
1494	2	45	53			0	0	0	8	2.2
1495	2	39	281			0	0	0	6	5.52
1496	2	30	189			0	0	0	6	7.25
1497	2	21	265			0	0	0	8	8.67
1498	2	56	233			0	0	0	8	22.23
1499	2	54	175			0	0	0	8	3.9
1500	2	50	283			0	0	0	8	3.7
1501	2	34	196			0	0	0	8	10.92
1502	2	25	130			0	0	0	8	1.67
1503	2	53	77			0	0	0	5	4.7
1504	2	32	244			0	0	0	6	15.6
1505	2	18	243			0	0	0	8	13.6
1506	2	18	228			0	0	0	8	22.59
1507	2	45	217			0	0	0	8	25
1508	2	61	242			0	0	0	8	18.03
1509	2	29	217			0	0	0	8	25
1510	2	67	48			0	0	0	8	5.3
1511	2	30	72			0	0	0	8	#NULL!
1512	2	43	174			0	0	0	8	4.18
1513	2	29	79			0	0	0	8	3.8
1514	2	43	167			0	0	0	8	3.4
1515	2	70	72			0	0	0	8	#NULL!
1516	2	87	60			0	0	0	8	2.3
1517	2	33	182			0	0	0	8	4.35
1518	2	30	222			0	0	0	7	21.5
1519	2	23	55			0	0	0	7	4.5
1520	2	42	186			0	0	0	7	3.7
1521	2	41	254			0	0	0	7	12.05
1522	2	79	77			0	0	0	7	4.7
1523	2	42	180			0	0	0	7	4.67
1524	2	35	175			0	0	0	7	3.9
1525	2	51	241			0	0	0	7	15.22
1526	2	35	66			0	0	0	7	2.9
1527	2	21	288			0	0	0	7	3.2
1528	2	36	265			0	0	0	6	8.67
1529	2	39	165			0	0	0	8	2.43
1530	2	44	231			0	0	0	8	21.44
1532	2	78	190			0	0	0	8	5.9
1533	2	37	233			0	0	0	8	22.23
1534	2	42	173			0	0	0	8	3.48
1535	2	27	176			0	0	0	8	4.22
1536	2	32	259			0	0	0	8	10.55
1537	2	41	58			0	0	0	8	3.5
1538	2	42	215			0	0	0	8	21.53
1539	2	35	232			0	0	0	8	20.13
1540	2	38	238			0	0	0	8	19.42
1542	2	37	218			0	0	0	8	23.45
1544	2	33	248			0	0	0	8	13
1545	2	22	48			0	0	0	8	5.3
1546	2	42	241			0	0	0	8	15.22
1547	2	49	181			0	0	0	8	4.73
1548	2	41	220			0	0	0	8	24.56
1549	2	45	190			0	0	0	8	5.9
1550	2	41	215			0	0	0	8	21.53
1551	2	44	267			0	0	0	8	8.4
1553	2	52	43			0	0	0	8	4.4
1554	2	40	209			0	0	0	8	21.89
1555	2	45	232			0	0	0	8	20.13
1556	2	44	185			0	0	0	8	4.83
1557	2	25	137			0	0	0	8	1.9
1558	2	18	211			0	0	0	8	20.56
1559	2	44	218			0	0	0	8	23.45
1560	2	75	121			0	0	0	8	3.9
1561	2	43	260			0	0	0	8	10.81
1562	2	47	229			0	0	0	8	20.81
1563	2	55	185			0	0	0	8	4.83
1564	2	47	280			0	0	0	6	5.08
1565	2	41	193			0	0	0	8	11.38
1566	2	24	174			0	0	0	8	4.18
1567	2	40	231			0	0	0	8	21.44
1568	2	41	189			0	0	0	8	7.25
1569	2	39	183			0	0	0	8	4.64
1570	2	39	213			0	0	0	8	21
1571	2	38	232			0	0	0	8	20.13
1572	2	38	263			0	0	0	8	7.19
1573	2	38	87			0	0	0	8	3.8
1574	2	35	217			0	0	0	8	25
1575	2	65	207			0	0	0	4	15
1576	2	23	263			0	0	0	4	7.19
1577	2	52	48			0	0	0	8	5.3
1578	2	45	178			0	0	0	999	3.9
1579	2	49	284			0	0	0	999	3.45
1581	2	48	211			0	0	0	999	20.56
1582	2	43	246			0	0	0	6	13.11
1583	2	31	212			0	0	0	8	23.32
1584	2	36	189			0	0	0	8	7.25
1585	2	43	203			0	0	0	6	19.32
1586	2	31	263			0	0	0	6	7.19
1587	2	56	206			0	0	0	6	16.58
1588	2	49	204			0	0	0	6	16.88
1589	2	45	263			0	0	0	6	7.19
1590	2	45	236			0	0	0	6	18.89
1591	2	30	189			0	0	0	6	7.25
1592	2	46	213			0	0	0	1	21
1593	2	31	72			0	0	0	6	#NULL!
1595	2	67	42			0	0	0	8	4.5
1597	2	37	189			0	0	0	8	7.25
1598	2	38	176			0	0	0	7	4.22
1599	2	48	74			0	0	0	7	4.5
1600	2	59	99			0	0	0	7	4.7
1601	2	20	92			0	0	0	4	4.2
1602	2	40	246			0	0	0	4	13.11
1603	2	34	72			0	0	0	6	#NULL!
1604	2	33	186			0	0	0	6	3.7
1605	2	30	203			0	0	0	6	19.32
1606	2	56	231			0	0	0	6	21.44
1607	2	43	231			0	0	0	7	21.44
1608	2	52	211			0	0	0	7	20.56
1609	2	64	258			0	0	0	7	10.55
1610	2	44	77			0	0	0	4	4.7
1611	2	64	212			0	0	0	4	23.32
1613	2	49	212			0	0	0	6	23.32
1614	2	45	57			0	0	0	6	4.2
1615	2	34	179			0	0	0	8	4.3
1616	2	43	145			0	0	0	6	3.5
1617	2	46	64			0	0	0	8	3.4
1618	2	41	64			0	0	0	8	3.4
1619	2	24	169			0	0	0	8	3.43
1620	2	35	57			0	0	0	8	4.2
1621	2	48	53			0	0	0	8	2.2
1622	2	28	84			0	0	0	8	4.4
1623	2	24	246			0	0	0	8	13.11
1624	2	49	97			0	0	0	8	4.8
1625	2	56	86			0	0	0	8	3.9
1626	2	33	218			0	0	0	8	23.45
1627	2	43	177			0	0	0	6	3.71
1628	2	42	67			0	0	0	6	2.4
1629	2	41	241			0	0	0	8	15.22
1630	2	33	275			0	0	0	8	5.08
1632	2	35	261			0	0	0	8	10.54
1633	2	33	197			0	0	0	8	16.59
1634	2	34	212			0	0	0	8	23.32
1635	2	35	68			0	0	0	8	5.4
1636	2	30	55			0	0	0	8	4.5
1637	2	29	261			0	0	0	8	10.54
1638	2	29	63			0	0	0	8	3
1639	2	35	183			0	0	0	8	4.64
1640	2	44	78			0	0	0	6	4.3
1642	2	38	166			0	0	0	8	3.9
1644	2	49	52			0	0	0	8	2.6
1645	2	45	247			0	0	0	8	13
1646	2	46	168			0	0	0	8	3.38
1647	2	44	239			0	0	0	8	18.46
1648	2	41	258			0	0	0	8	10.55
1649	2	41	236			0	0	0	8	18.89
1650	2	40	214			0	0	0	8	23.2
1651	2	40	286			0	0	0	8	4.29
1652	2	39	286			0	0	0	8	4.29
1653	2	50	268			0	0	0	8	7.7
1654	2	48	139			0	0	0	6	3.47
1656	2	58	89			0	0	0	7	5.6
1658	2	40	194			0	0	0	8	8.86
1659	2	44	253			0	0	0	5	10.64
1660	2	41	177			0	0	0	6	3.71
1661	2	44	169			0	0	0	6	3.43
1662	2	39	68			0	0	0	4	5.4
1663	2	42	75			0	0	0	4	4.9
1664	2	36	173			0	0	0	8	3.48
1665	2	60	222			0	0	0	8	21.5
1666	2	22	69			0	0	0	8	4.1
1667	2	84	103			0	0	0	8	7.1
1668	2	26	237			0	0	0	8	19.27
1669	2	40	98			0	0	0	4	4.6
1670	2	37	168			0	0	0	4	3.38
1673	2	45	269			0	0	0	5	5
1674	2	44	78			0	0	0	8	4.3
1675	2	73	289			0	0	0	4	3
1676	2	61	169			0	0	0	4	3.43
1677	2	59	274			0	0	0	4	5.8
1678	2	43	208			0	0	0	7	18.21
1680	2	55	96			0	0	0	8	5.8
1681	2	65	70			0	0	0	8	3.8
1682	2	55	71			0	0	0	8	3.3
1683	2	19	258			0	0	0	8	10.55
1684	2	45	85			0	0	0	1	4.2
1685	2	44	217			0	0	0	6	25
1686	2	74	246			0	0	0	1	13.11
1687	2	50	225			0	0	0	1	20.07
1688	2	44	209			0	0	0	1	21.89
1689	2	53	244			0	0	0	1	15.6
1690	2	39	281			0	0	0	7	5.52
1691	2	37	226			0	0	0	4	22.64
1692	2	28	111			0	0	0	1	7.1
1693	2	28	165			0	0	0	7	2.43
1694	2	46	217			0	0	0	4	25
1695	2	25	230			0	0	0	8	20.91
1696	2	28	252			0	0	0	8	13.02
1697	2	26	243			0	0	0	8	13.6
1698	2	32	248			0	0	0	8	13
1699	2	25	289			0	0	0	8	3
1700	2	24	55			0	0	0	8	4.5
1701	2	25	273			0	0	0	8	6.36
1702	2	26	250			0	0	0	8	11.62
1703	2	61	291			0	0	0	4	2.69
1704	2	32	215			0	0	0	4	21.53
1705	2	40	261			0	0	0	7	10.54
1706	2	44	193			0	0	0	8	11.38
1707	2	30	186			0	0	0	8	3.7
1708	2	43	61			0	0	0	8	3.9
1709	2	29	179			0	0	0	8	4.3
1710	2	41	76			0	0	0	8	4.7
1711	2	46	278			0	0	0	6	4.81
1712	2	54	238			0	0	0	8	19.42
1713	2	42	252			0	0	0	8	13.02
1714	2	33	224			0	0	0	8	21.05
1715	2	29	77			0	0	0	8	4.7
1716	2	27	272			0	0	0	8	5.98
1717	2	62	254			0	0	0	8	12.05
1718	2	43	245			0	0	0	8	15.4
1720	2	43	214			0	0	0	8	23.2
1721	2	64	223			0	0	0	8	25.11
1722	2	48	46			0	0	0	8	2.8
1723	2	46	289			0	0	0	8	3
1724	2	41	259			0	0	0	8	10.55
1725	2	41	48			0	0	0	8	5.3
1726	2	41	281			0	0	0	8	5.52
1727	2	37	246			0	0	0	8	13.11
1728	2	45	180			0	0	0	6	4.67
1730	2	71	155			0	0	0	7	3.5
1731	2	46	48			0	0	0	4	5.3
1732	2	41	238			0	0	0	4	19.42
1733	2	23	224			0	0	0	12	21.05
1734	2	43	242			0	0	0	12	18.03
1735	2	39	277			0	0	0	12	3.45
1736	2	30	77			0	0	0	12	4.7
1737	2	37	264			0	0	0	12	9
1738	2	20	240			0	0	0	12	17.58
1739	2	51	212			0	0	0	12	23.32
1740	2	45	50			0	0	0	5	4.5
1741	2	47	280			0	0	0	5	5.08
1742	2	46	82			0	0	0	5	5.8
1743	2	49	183			0	0	0	8	4.64
1744	2	35	240			0	0	0	8	17.58
1745	2	34	75			0	0	0	8	4.9
1747	2	47	205			0	0	0	5	19.7
1748	2	45	235			0	0	0	5	19.31
1750	2	72	42			0	0	0	4	4.5
1751	2	44	270			0	0	0	6	5.37
1752	2	41	166			0	0	0	4	3.9
1753	2	45	177			0	0	0	7	3.71
1754	2	49	50			0	0	0	999	4.5
1755	2	48	183			0	0	0	999	4.64
1756	2	43	289			0	0	0	6	3
1757	2	44	231			0	0	0	6	21.44
1758	2	46	111			0	0	0	6	7.1
1759	2	43	57			0	0	0	8	4.2
1760	2	37	62			0	0	0	8	5.6
1761	2	22	213			0	0	0	1	21
1762	2	31	60			0	0	0	1	2.3
1763	2	28	166			0	0	0	8	3.9
1765	2	36	145			0	0	0	8	3.5
1766	2	41	243			0	0	0	8	13.6
1767	2	23	263			0	0	0	4	7.19
1768	2	44	203			0	0	0	4	19.32
1769	2	28	71			0	0	0	4	3.3
1770	2	57	214			0	0	0	4	23.2
1771	2	42	235			0	0	0	4	19.31
1772	2	93	208			0	0	0	4	18.21
1773	2	23	183			0	0	0	4	4.64
1774	2	24	42			0	0	0	4	4.5
1775	2	28	218			0	0	0	4	23.45
1776	2	56	267			0	0	0	4	8.4
1777	2	26	179			0	0	0	4	4.3
1778	2	50	235			0	0	0	4	19.31
1779	2	65	207			0	0	0	5	15
1781	2	28	111			0	0	0	4	7.1
1784	2	48	224			0	0	0	4	21.05
1785	2	77	172			0	0	0	4	1.52
1786	2	45	257			0	0	0	4	10.5
1787	2	75	179			0	0	0	4	4.3
1788	2	52	61			0	0	0	4	3.9
1790	2	43	148			0	0	0	4	3.32
1791	2	45	140			0	0	0	4	3.2
1792	2	46	257			0	0	0	999	10.5
1793	2	46	92			0	0	0	999	4.2
1794	2	45	211			0	0	0	999	20.56
1795	2	45	242			0	0	0	999	18.03
1796	2	43	209			0	0	0	999	21.89
1797	2	27	257			0	0	0	12	10.5
1798	2	24	165			0	0	0	12	2.43
1800	2	81	222			0	0	0	12	21.5
1801	2	31	137			0	0	0	12	1.9
1802	2	42	225			0	0	0	999	20.07
1803	2	42	186			0	0	0	999	3.7
1804	2	47	203			0	0	0	4	19.32
1809	2	38	83			0	0	0	8	4.4
1810	2	22	250			0	0	0	8	11.62
1811	2	45	219			0	0	0	8	22.5
1812	2	39	63			0	0	0	8	3
1813	2	34	89			0	0	0	8	5.6
1815	2	44	78			0	0	0	8	4.3
1816	2	45	260			0	0	0	5	10.81
1817	2	24	237			0	0	0	12	19.27
1818	2	69	171			0	0	0	12	3.2
1819	2	38	240			0	0	0	12	17.58
1820	2	28	43			0	0	0	12	4.4
1821	2	32	263			0	0	0	12	7.19
1822	2	34	231			0	0	0	12	21.44
1823	2	32	183			0	0	0	12	4.64
1824	2	34	199			0	0	0	12	11.82
1825	2	33	249			0	0	0	12	14.69
1826	2	41	179			0	0	0	12	4.3
1827	2	72	238			0	0	0	12	19.42
1828	2	46	65			0	0	0	12	3.4
1829	2	40	228			0	0	0	999	22.59
1830	2	45	251			0	0	0	5	12.85
1831	2	53	167			0	0	0	6	3.4
1833	2	71	168			0	0	0	4	3.38
1834	2	38	81			0	0	0	4	2.8
1835	2	40	174			0	0	0	7	4.18
1836	2	39	230			0	0	0	4	20.91
1837	2	38	243			0	0	0	4	13.6
1838	2	22	92			0	0	0	4	4.2
1839	2	63	211			0	0	0	12	20.56
1840	2	44	212			0	0	0	12	23.32
1841	2	37	179			0	0	0	12	4.3
1842	2	29	182			0	0	0	12	4.35
1843	2	25	268			0	0	0	12	7.7
1844	2	81	227			0	0	0	12	21.64
1845	2	53	210			0	0	0	12	20.47
1846	2	29	214			0	0	0	12	23.2
1847	2	39	214			0	0	0	5	23.2
1849	2	55	90			0	0	0	6	5.1
1850	2	53	70			0	0	0	6	3.8
1851	2	43	218			0	0	0	6	23.45
1852	2	81	214			0	0	0	6	23.2
1855	2	47	279			0	0	0	6	5.44
1856	2	42	142			0	0	0	6	3.19
1858	2	58	173			0	0	0	6	3.48
1859	2	31	184			0	0	0	6	4.67
1860	2	32	147			0	0	0	6	3.51
1861	2	18	225			0	0	0	6	20.07
1862	2	29	279			0	0	0	6	5.44
1863	2	46	82			0	0	0	12	5.8
1864	2	40	172			0	0	0	6	1.52
1865	2	37	69			0	0	0	8	4.1
1866	2	37	261			0	0	0	8	10.54
1867	2	37	51			0	0	0	8	4.4
1868	2	35	165			0	0	0	8	2.43
1869	2	45	243			0	0	0	8	13.6
1870	2	30	287			0	0	0	6	3.35
1871	2	32	218			0	0	0	4	23.45
1872	2	38	258			0	0	0	4	10.55
1873	2	57	222			0	0	0	8	21.5
1874	2	19	235			0	0	0	8	19.31
1875	2	51	224			0	0	0	8	21.05
1876	2	35	137			0	0	0	8	1.9
1877	2	43	50			0	0	0	8	4.5
1879	2	34	228			0	0	0	7	22.59
1880	2	38	214			0	0	0	7	23.2
1881	2	69	48			0	0	0	7	5.3
1882	2	42	113			0	0	0	7	6.62
1883	2	36	236			0	0	0	7	18.89
1884	2	22	218			0	0	0	7	23.45
1885	2	50	237			0	0	0	6	19.27
1886	2	41	271			0	0	0	4	6.2
1887	2	46	155			0	0	0	6	3.5
1888	2	45	180			0	0	0	6	4.67
1889	2	45	251			0	0	0	6	12.85
1890	2	46	126			0	0	0	5	4
1892	2	31	139			0	0	0	8	3.47
1893	2	36	76			0	0	0	8	4.7
1894	2	35	179			0	0	0	8	4.3
1895	2	35	91			0	0	0	8	4.5
1896	2	34	179			0	0	0	8	4.3
1897	2	34	203			0	0	0	8	19.32
1899	2	39	248			0	0	0	8	13
1900	2	39	90			0	0	0	8	5.1
1901	2	31	198			0	0	0	8	12.2
1902	2	36	43			0	0	0	8	4.4
1903	2	36	90			0	0	0	8	5.1
1905	2	20	44			0	0	0	8	4.4
1906	2	44	62			0	0	0	8	5.6
1907	2	41	64			0	0	0	8	3.4
1908	2	26	96			0	0	0	8	5.8
1909	2	24	76			0	0	0	8	4.7
1910	2	24	243			0	0	0	8	13.6
1912	2	21	96			0	0	0	7	5.8
1913	2	77	291			0	0	0	7	2.69
1914	2	47	223			0	0	0	8	25.11
1915	2	43	51			0	0	0	8	4.4
1916	2	25	196			0	0	0	8	10.92
1917	2	21	57			0	0	0	8	4.2
1918	2	40	77			0	0	0	8	4.7
1919	2	27	149			0	0	0	8	4.09
1920	2	52	199			0	0	0	8	11.82
1921	2	56	77			0	0	0	8	4.7
1922	2	25	46			0	0	0	8	2.8
1923	2	35	256			0	0	0	8	9.2
1924	2	34	176			0	0	0	8	4.22
1925	2	38	210			0	0	0	6	20.47
1926	2	73	250			0	0	0	7	11.62
1928	2	25	259			0	0	0	7	10.55
1929	2	45	64			0	0	0	7	3.4
1931	2	54	48			0	0	0	7	5.3
1932	2	73	170			0	0	0	7	3.33
1933	2	47	44			0	0	0	7	4.4
1934	2	66	44			0	0	0	7	4.4
1935	2	60	198			0	0	0	7	12.2
1936	2	33	271			0	0	0	6	6.2
1937	2	32	181			0	0	0	6	4.73
1938	2	36	234			0	0	0	6	18.17
1939	2	38	230			0	0	0	6	20.91
1941	2	41	288			0	0	0	7	3.2
1942	2	48	196			0	0	0	7	10.92
1943	2	59	241			0	0	0	7	15.22
1944	2	35	233			0	0	0	7	22.23
1945	2	48	240			0	0	0	7	17.58
1946	2	71	253			0	0	0	7	10.64
1948	2	39	75			0	0	0	4	4.9
1949	2	35	89			0	0	0	4	5.6
1950	2	48	227			0	0	0	6	21.64
1951	2	49	222			0	0	0	6	21.5
1952	2	29	263			0	0	0	7	7.19
1953	2	27	268			0	0	0	7	7.7
1954	2	44	239			0	0	0	7	18.46
1956	2	30	51			0	0	0	7	4.4
1957	2	18	243			0	0	0	7	13.6
1958	2	80	49			0	0	0	7	4.5
1959	2	22	234			0	0	0	7	18.17
1960	2	54	182			0	0	0	7	4.35
1961	2	80	57			0	0	0	7	4.2
1962	2	29	78			0	0	0	7	4.3
1963	2	37	185			0	0	0	7	4.83
1965	2	21	266			0	0	0	7	8.63
1966	2	23	67			0	0	0	7	2.4
1967	2	25	164			0	0	0	7	3.86
1968	2	32	246			0	0	0	7	13.11
1969	2	48	197			0	0	0	6	16.59
1970	2	47	209			0	0	0	6	21.89
1971	2	48	205			0	0	0	6	19.7
1972	2	52	257			0	0	0	6	10.5
1973	2	61	176			0	0	0	7	4.22
1974	2	41	43			0	0	0	6	4.4
1975	2	48	282			0	0	0	6	3.5
1977	2	58	231			0	0	0	5	21.44
1978	2	40	228			0	0	0	6	22.59
1979	2	44	230			0	0	0	6	20.91
1980	2	26	51			0	0	0	7	4.4
1981	2	51	57			0	0	0	7	4.2
1982	2	52	166			0	0	0	7	3.9
1983	2	51	223			0	0	0	7	25.11
1984	2	56	211			0	0	0	7	20.56
1985	2	52	260			0	0	0	7	10.81
1986	2	63	250			0	0	0	7	11.62
1987	2	33	216			0	0	0	7	22.1
1988	2	67	225			0	0	0	7	20.07
1989	2	89	253			0	0	0	7	10.64
1990	2	30	218			0	0	0	6	23.45
1991	2	40	65			0	0	0	8	3.4
1992	2	48	182			0	0	0	8	4.35
1993	2	62	66			0	0	0	8	2.9
1994	2	25	256			0	0	0	8	9.2
1995	2	46	260			0	0	0	8	10.81
1996	2	40	48			0	0	0	8	5.3
1997	2	41	243			0	0	0	8	13.6
1998	2	18	230			0	0	0	8	20.91
1999	2	43	44			0	0	0	8	4.4
2000	2	45	92			0	0	0	8	4.2
2001	2	32	183			0	0	0	8	4.64
2002	2	31	251			0	0	0	8	12.85
2003	2	31	267			0	0	0	8	8.4
2004	2	28	212			0	0	0	8	23.32
2005	2	30	219			0	0	0	8	22.5
2006	2	35	284			0	0	0	8	3.45
2007	2	24	219			0	0	0	8	22.5
2008	2	46	204			0	0	0	6	16.88
2009	2	22	204			0	0	0	8	16.88
2010	2	60	149			0	0	0	8	4.09
2011	2	55	254			0	0	0	8	12.05
2012	2	45	43			0	0	0	6	4.4
2013	2	38	92			0	0	0	4	4.2
2014	2	21	62			0	0	0	4	5.6
2016	2	47	190			0	0	0	8	5.9
2017	2	48	260			0	0	0	8	10.81
2018	2	46	181			0	0	0	8	4.73
2019	2	44	281			0	0	0	8	5.52
2020	2	43	236			0	0	0	8	18.89
2021	2	45	219			0	0	0	8	22.5
2022	2	42	177			0	0	0	8	3.71
2023	2	45	90			0	0	0	8	5.1
2024	2	55	72			0	0	0	8	#NULL!
2025	2	40	231			0	0	0	6	21.44
2027	2	31	184			0	0	0	8	4.67
2028	2	29	179			0	0	0	8	4.3
2030	2	33	215			0	0	0	8	21.53
2031	2	30	206			0	0	0	8	16.58
2032	2	37	274			0	0	0	8	5.8
2033	2	38	168			0	0	0	6	3.38
2035	2	54	125			0	0	0	7	4.13
2036	2	43	235			0	0	0	7	19.31
2037	2	58	71			0	0	0	7	3.3
2038	2	50	74			0	0	0	7	4.5
2039	2	30	221			0	0	0	8	26.75
2041	2	26	228			0	0	0	8	22.59
2042	2	29	218			0	0	0	8	23.45
2043	2	23	191			0	0	0	8	6.82
2044	2	18	222			0	0	0	8	21.5
2045	2	21	194			0	0	0	8	8.86
2046	2	19	193			0	0	0	8	11.38
2047	2	25	221			0	0	0	8	26.75
2048	2	20	201			0	0	0	8	14.1
2049	2	22	178			0	0	0	8	3.9
2051	2	22	213			0	0	0	8	21
2052	2	30	242			0	0	0	8	18.03
2053	2	18	250			0	0	0	8	11.62
2054	2	29	198			0	0	0	6	12.2
2055	2	54	245			0	0	0	6	15.4
2056	2	38	50			0	0	0	6	4.5
2057	2	44	193			0	0	0	8	11.38
2058	2	50	176			0	0	0	8	4.22
2059	2	82	173			0	0	0	8	3.48
2060	2	34	146			0	0	0	8	4
2061	2	34	47			0	0	0	8	5.3
2062	2	41	252			0	0	0	8	13.02
2063	2	62	92			0	0	0	8	4.2
2064	2	18	199			0	0	0	8	11.82
2066	2	75	191			0	0	0	4	6.82
2067	2	48	224			0	0	0	4	21.05
2068	2	48	99			0	0	0	4	4.7
2069	2	49	148			0	0	0	7	3.32
2070	2	45	263			0	0	0	5	7.19
2071	2	34	182			0	0	0	8	4.35
2072	2	27	43			0	0	0	8	4.4
2073	2	34	219			0	0	0	8	22.5
2074	2	26	214			0	0	0	8	23.2
2075	2	26	61			0	0	0	8	3.9
2076	2	46	75			0	0	0	8	4.9
2077	2	18	209			0	0	0	8	21.89
2078	2	28	184			0	0	0	8	4.67
2079	2	50	223			0	0	0	8	25.11
2081	2	38	249			0	0	0	8	14.69
2082	2	37	56			0	0	0	8	3.7
2083	2	61	73			0	0	0	8	#NULL!
2084	2	68	77			0	0	0	8	4.7
2085	2	62	77			0	0	0	8	4.7
2086	2	44	223			0	0	0	8	25.11
2087	2	39	218			0	0	0	8	23.45
2088	2	59	175			0	0	0	8	3.9
2089	2	35	165			0	0	0	8	2.43
2090	2	36	48			0	0	0	8	5.3
2091	2	39	210			0	0	0	5	20.47
2092	2	40	84			0	0	0	5	4.4
2093	2	39	245			0	0	0	5	15.4
2094	2	42	291			0	0	0	5	2.69
2095	2	20	228			0	0	0	8	22.59
2096	2	40	259			0	0	0	8	10.55
2097	2	57	51			0	0	0	8	4.4
2098	2	53	257			0	0	0	8	10.5
2100	2	50	223			0	0	0	8	25.11
2101	2	51	263			0	0	0	5	7.19
2105	2	37	247			0	0	0	7	13
2106	2	30	248			0	0	0	7	13
2107	2	65	197			0	0	0	7	16.59
2108	2	58	176			0	0	0	7	4.22
2109	2	18	234			0	0	0	7	18.17
2110	2	44	270			0	0	0	5	5.37
2112	2	45	72			0	0	0	5	#NULL!
2113	2	46	223			0	0	0	5	25.11
2114	2	45	211			0	0	0	5	20.56
2115	2	30	209			0	0	0	7	21.89
2116	2	38	110			0	0	0	12	8.5
2117	2	38	134			0	0	0	12	1.03
2118	2	66	96			0	0	0	8	5.8
2120	2	37	262			0	0	0	8	10
2121	2	55	89			0	0	0	8	5.6
2122	2	49	178			0	0	0	8	3.9
2123	2	43	50			0	0	0	8	4.5
2124	2	37	216			0	0	0	8	22.1
2125	2	60	183			0	0	0	8	4.64
2126	2	40	97			0	0	0	8	4.8
2127	2	37	258			0	0	0	4	10.55
2128	2	41	214			0	0	0	6	23.2
2129	2	43	231			0	0	0	6	21.44
2130	2	43	44			0	0	0	6	4.4
2131	2	18	246			0	0	0	8	13.11
2132	2	44	240			0	0	0	8	17.58
2133	2	34	70			0	0	0	5	3.8
2134	2	52	289			0	0	0	5	3
2135	2	69	60			0	0	0	12	2.3
2136	2	80	170			0	0	0	12	3.33
2137	2	90	257			0	0	0	12	10.5
2138	2	45	89			0	0	0	12	5.6
2139	2	49	219			0	0	0	12	22.5
2140	2	29	183			0	0	0	12	4.64
2141	2	50	145			0	0	0	12	3.5
2142	2	37	173			0	0	0	12	3.48
2143	2	27	184			0	0	0	12	4.67
2144	2	44	78			0	0	0	12	4.3
2145	2	60	207			0	0	0	12	15
2146	2	45	127			0	0	0	12	3.23
2147	2	46	175			0	0	0	12	3.9
2148	2	44	223			0	0	0	7	25.11
2149	2	60	84			0	0	0	7	4.4
2150	2	46	226			0	0	0	7	22.64
2151	2	29	271			0	0	0	4	6.2
2152	2	42	273			0	0	0	8	6.36
2153	2	27	264			0	0	0	8	9
2154	2	42	242			0	0	0	8	18.03
2155	2	41	58			0	0	0	8	3.5
2156	2	31	201			0	0	0	8	14.1
2157	2	39	212			0	0	0	8	23.32
2158	2	40	183			0	0	0	8	4.64
2159	2	38	88			0	0	0	8	2.3
2160	2	39	205			0	0	0	8	19.7
2161	2	36	187			0	0	0	8	6.05
2162	2	46	137			0	0	0	7	1.9
2163	2	55	240			0	0	0	7	17.58
2164	2	51	181			0	0	0	7	4.73
2165	2	47	47			0	0	0	7	5.3
2166	2	50	215			0	0	0	7	21.53
2167	2	58	237			0	0	0	7	19.27
2168	2	44	269			0	0	0	7	5
2169	2	37	75			0	0	0	7	4.9
2170	2	47	238			0	0	0	7	19.42
2171	2	48	149			0	0	0	7	4.09
2172	2	46	216			0	0	0	7	22.1
2173	2	31	253			0	0	0	7	10.64
2174	2	48	249			0	0	0	7	14.69
2175	2	31	165			0	0	0	7	2.43
2176	2	18	86			0	0	0	7	3.9
2177	2	42	231			0	0	0	6	21.44
2178	2	40	180			0	0	0	8	4.67
2179	2	49	50			0	0	0	5	4.5
2180	2	51	277			0	0	0	6	3.45
2181	2	39	56			0	0	0	7	3.7
2182	2	24	74			0	0	0	7	4.5
2183	2	39	251			0	0	0	6	12.85
[truncated: 740,991+ more rows]

## Sheet: Feuil1
id	sexe	age	pcr_test_calender_day	D1sino_calender_day	D2sino_calender_day	vaccin_D1_receipt	vaccin_D2_receipt	pcr_test_result	geographic_location	percentage_rt-PCR+test
	1= female		time ofSars cov 2 rt_PCR test by calender day	First sinopharm dose calender day	Second sinopharm dose calender day	Receipt of fist dose of sinopharm vaccine	Receipt of second dose of sinopharm vaccine	0= negatif	1=OUEZZANE-TANGER-ASSILA-TETOUAN-LARACHE-KSAR LAKBIR-CHEFCHAOUEN-MARTIL-FNIDEK-AL HOCEIMA-TARGUIST-IMZOUREN	percentage of SARS-CoV-2 rt-PCR positive tests.
	2=male							1=positif	2=OUJDA-BERKANE-TAOURIRT-SAIDIA-FIGUIG-JERADA-AHFIR-TOUSSIT-BEN TAJDJET-NADOR-EL AIOUN-GUERCIF
									3=FES-SEFROU-MEKNES-AZROU-IFRAN-MOULAY DRISS ZERHOUN-EL HAJEB-TAOUNAT-AIN TAOUJTATE-TAZA
									4=RABAT-SALE-TEMARA-SKHIRAT-KENITRA-KHEMISSET-SIDI SLIMAN-SIDI KACEM -Souk El Arbiaa du Gharb-TIFELT-MECHRAA BELQSIRI
									5=BNE MELLAL-KASBA TADLA-FQIH BEN SALAH-AZILAL-SOUK SABT-KHOURIBGA-OUD ZAM-KHENIFRA-DEMNAT-M'RIRT
									6=CASABLANCA-EL JADIDA-AZEMMOUR-SIDI BENOUR-MOHAMMEDIA-BENSLIMANE-SETTAT-BEN AHMED-BEN AHMED-ZEMAMRA
									7=MARRAKECH-SAFI-YOUSSOUFIA-ESSAOUIRA-EL KELAA DES SRAGHNA-BEN GUERIR
									8=OUARZAZATE-TINGHIR-ZAGORA-ERRACHIDIA-MIDELT-RICH-ERFOUD-RISSANI
									9=AGADIR-INZEGANE AIT MELLOUL-TAROUDANT-TIZNIT-CHTOUKA AIT BAHA-TATA-AIT MELLOUL-OUELD TEIMA
									10=GUELMIM-SIDI IFNI-TAN TAN-GOULMIMA
									11=LAAYOUN-SMARA-TARFAYA-BOUJDOUR
									12=DAKHLA
									999=unknown
